# Supplementary material for: Freshness and Spoilage Patterns of Wild and Farmed Tropical Fish Species with Major Commercial Importance Originating from Saudi Arabian Waters
Source: Foods. 2025 Feb 17;14(4):690. doi: 10.3390/foods14040690 (PMC11853878; doi:10.3390/foods14040690)
Supplement: Supplementary file 1 [file foods-14-00690-s001.zip]

Archive with 9 entries (9 files):
- Figure S1 barramundi.pdf
- Figure S2 cobia.pdf
- Figure S3 coral trout.pdf
- Figure S4 giant trevally.pdf
- Figure S5 milkfish.pdf
- Figure S6 mangrove red snapper.pdf
- Figure S7 snubnose pompano.pdf
- Figure S8 sobaity bream.pdf
- Supplementary-material-QIM-schemes.pdf
